# Supplementary material for: Prophages in Bacteroides fragilis: Distribution and genetic diversity
Source: Heliyon. 2025 Feb 18;11(4):e42755. doi: 10.1016/j.heliyon.2025.e42755 (PMC11891724; doi:10.1016/j.heliyon.2025.e42755)
Supplement: Multimedia component 2 [file mmc2.xlsx]

## Sheet: Sheet1
Table S1. Genomes included in this study
ACC.NUMBER	STRAIN	COLLECTION DATE	SOURCE	COUNTRY	fbt	PROPHAGE REGIONS
GCA_000025985.1	NCTCNONE9343	1955	NOT AVAILABLE	NOT AVAILABLE	N	INCOMPLETE
GCA_000162135.1	2_1_16	NOT AVAILABLE	NOT AVAILABLE	NOT AVAILABLE	N	INCOMPLETE
GCA_000218345.1	2_1_56FAA	NOT AVAILABLE	NOT AVAILABLE	NOT AVAILABLE	N	INCOMPLETE
GCA_000710365.3	DCMSKEJBY0001B	0013-08-11	blood	Denmark: Aarhus	N	NONE
GCA_000710375.3	DCMOUH0017B	2006-06-06	blood	Denmark: Odense	N	INCOMPLETE
GCA_000724665.3	DCMOUH0018B	2011-10-10	blood	Denmark: Odense	N	INCOMPLETE
GCA_000724805.2	DCMOUH0067B	2009	blood	Denmark: Odense	N	INCOMPLETE
GCA_000724815.2	DCMOUH0085B	2010	blood	Denmark: Odense	N	1 (COMPLETE)
GCA_000965785.1	BOB25	03/2013	stool	Russia: Saint Petersburg	Y	INCOMPLETE
GCA_001054865.1	320_BFRA	NOT AVAILABLE	NOT AVAILABLE	USA: WA	N	INCOMPLETE
GCA_001056335.1	321_BFRA	NOT AVAILABLE	NOT AVAILABLE	USA: WA	N	INCOMPLETE
GCA_001286525.1	BE1	NOT AVAILABLE	NOT AVAILABLE	NOT AVAILABLE	N	1 (COMPLETE)
GCA_001580095.1	KLE1758	NOT AVAILABLE	feces	NOT AVAILABLE	N	INCOMPLETE
GCA_001580105.1	KLE1257	NOT AVAILABLE	feces	NOT AVAILABLE	N	INCOMPLETE
GCA_001692695.1	JIM10	03/23	stool	Russia: Moscow	N	INCOMPLETE
GCA_001693695.1	O:21	1995	NOT AVAILABLE	Sweden: Stockholm	N	1 (COMPLETE)
GCA_001695355.1	BF8	1985	NOT AVAILABLE	France: Paris	N	1 (COMPLETE)
GCA_001699855.1	20793-3	1987	stool	USA	Y	NONE
GCA_001699865.1	2-078382-3	1989	stool	USA	Y	INCOMPLETE
GCA_001699875.1	20656-2-1	NOT AVAILABLE	stool	USA	Y	INCOMPLETE
GCA_001699885.1	86-5443-2-2	1997	stool	USA	Y	1 (COMPLETE)
GCA_002810985.1	CM13	2015	NOT AVAILABLE	USA: Boston, MA	Y	INCOMPLETE
GCA_002810995.1	CL04T03C20	2009	NOT AVAILABLE	USA: Boston, MA	N	INCOMPLETE
GCA_002811035.1	US326	2015	NOT AVAILABLE	USA: Boston, MA	N	INCOMPLETE
GCA_002811065.1	12905	2015	NOT AVAILABLE	USA: Boston, MA	N	INCOMPLETE
GCA_002811085.1	078320-1	2015	NOT AVAILABLE	USA: Boston, MA	Y	NONE
GCA_002849695.1	Q1F2	2016-02-06	feces	Hong Kong	N	NONE
GCA_003363115.1	HCK-B3	2017-04-03	feces	China	N	INCOMPLETE
GCA_003436285.1	TM08-15	2013-02-01	feces	China: Shenzhen	N	INCOMPLETE
GCA_003436935.1	TF09-1	2013-02-01	feces	China: Shenzhen	Y	INCOMPLETE
GCA_003437815.1	TF05-31	2013-08-01	feces	China: Shenzhen	N	NONE
GCA_003438775.1	OM06-30AC	2013-12-01	feces	China: Shenzhen	N	INCOMPLETE
GCA_003438895.1	OM06-1	2013-12-01	feces	China: Shenzhen	N	INCOMPLETE
GCA_003439065.1	OM04-9BH	2013-12-01	feces	China: Shenzhen	N	NONE
GCA_003439285.1	OM02-9	2013-11-01	feces	China: Shenzhen	N	INCOMPLETE
GCA_003439505.1	OM02-11	2013-11-01	feces	China: Shenzhen	N	NONE
GCA_003439635.1	OF05-13AC	2014-01-01	feces	China: Shenzhen	N	INCOMPLETE
GCA_003439675.1	OF05-11AC	2014-01-01	feces	China: Shenzhen	N	INCOMPLETE
GCA_003458215.1	AF27-10	2013-12-01	feces	China: Shenzhen	N	INCOMPLETE
GCA_003458955.1	AF26-6	2013-12-01	feces	China: Shenzhen	N	NONE
GCA_003463545.1	OF01-1	2013	feces	China: Shenzhen	N	1 (COMPLETE)
GCA_003464385.1	AF15-10LB	2013-11-01	feces	China: Shenzhen	N	INCOMPLETE
GCA_003464635.1	AF14-26	2013-10-01	feces	China: Shenzhen	N	2 (COMPLETE)
GCA_003465265.1	AF14-14AC	2013	feces	China: Shenzhen	N	2 (COMPLETE)
GCA_003468145.1	AM40-4AC	2014	feces	China: Shenzhen	N	INCOMPLETE
GCA_003469305.1	AM31-13AC	2013-12-01	feces	China: Shenzhen	Y	INCOMPLETE
GCA_003469705.1	AM26-13LB	2013-11-01	feces	China: Shenzhen	N	INCOMPLETE
GCA_003471465.1	AM18-6	2013	feces	China: Shenzhen	N	NONE
GCA_003471745.1	AM17-19	2013	feces	China: Shenzhen	N	INCOMPLETE
GCA_003471925.1	AM16-16A	2013-09-01	feces	China: Shenzhen	N	NONE
GCA_003472025.1	AM15-16	0013-08-30	feces	China: Shenzhen	N	NONE
GCA_003472195.1	AM13-18	2013-08-01	feces	China: Shenzhen	N	INCOMPLETE
GCA_003475385.1	AF32-10	2014-01-01	feces	China: Shenzhen	N	INCOMPLETE
GCA_004167855.1	am_0171	01/2015	stool	USA: Cambridge	N	1 (COMPLETE)
GCA_005706655.1	CCUG4856T	1995	Appendix abscess	United Kingdom:London	N	NONE
GCA_005844845.1	1001175st1_C3	2016-03-14	NOT AVAILABLE	USA	N	INCOMPLETE
GCA_007896575.1	AD135F_1B	2018	NOT AVAILABLE	USA: NH, DHMC	N	1 (COMPLETE)
GCA_007896595.1	CFPLTA004_1B	2018	NOT AVAILABLE	USA: NH, DHMC	N	INCOMPLETE
GCA_007896605.1	AD135F_3B	2018	NOT AVAILABLE	USA: NH, DHMC	N	1 (COMPLETE)
GCA_007896675.1	AD126T_2B	2018	NOT AVAILABLE	USA: NH, DHMC	N	INCOMPLETE
GCA_007896685.1	AD126T_1B	2018	NOT AVAILABLE	USA: NH, DHMC	N	INCOMPLETE
GCA_007896745.1	HAP130N_2B	2018	NOT AVAILABLE	USA: NH, DHMC	N	NONE
GCA_007896795.1	TL139C_1B	2018	NOT AVAILABLE	USA: NH, DHMC	Y	1 (COMPLETE)
GCA_008086695.1	143	2017-01-31	NOT AVAILABLE	Ecuador: Quito	N	INCOMPLETE
GCA_008369705.1	GUT04	0019-08-01	NOT AVAILABLE	South Korea	N	1 (COMPLETE)
GCA_009024655.1	AD135F_2B	2018	NOT AVAILABLE	USA: NH, DHMC	N	1 (COMPLETE)
GCA_009025495.1	TL139C_2B	2018	NOT AVAILABLE	USA: NH, DHMC	Y	1 (COMPLETE)
GCA_009025695.1	HAP130N_1B	2018	NOT AVAILABLE	USA: NH, DHMC	N	NONE
GCA_012844105.1	COR2-248-WT-1	2018	feces	Germany	N	NONE
GCA_013267555.1	FDAARGOS_763	NOT AVAILABLE	NOT AVAILABLE	USA:VA	N	2 (COMPLETE)
GCA_013694025.1	BFR_KZ04	2019	purulent sample	Kazakhstan: Nur-sultan	N	NONE
GCA_013867505.1	BFR_KZ05	2019	purulent sample	Kazakhstan: Nur-sultan	N	1 (COMPLETE)
GCA_014042405.1	BFR_KZ12	2019	purulent sample	Kazakhstan: Nur-sultan	N	INCOMPLETE
GCA_014042415.1	BFR_KZ11	2019	purulent sample	Kazakhstan: Nur-sultan	N	INCOMPLETE
GCA_014042445.1	BFR_KZ08	2019	purulent sample	Kazakhstan: Nur-sultan	N	NONE
GCA_014042455.1	BFR_KZ09	2019	purulent sample	Kazakhstan: Nur-sultan	N	NONE
GCA_014042465.1	BFR_KZ10	2019	purulent sample	Kazakhstan: Nur-sultan	N	INCOMPLETE
GCA_014042505.1	BFR_KZ06	2019	purulent sample	Kazakhstan: Nur-sultan	N	NONE
GCA_014042525.1	BFR_KZ07	2019	purulent sample	Kazakhstan: Nur-sultan	N	INCOMPLETE
GCA_014639005.1	CNM20180471	2018	pleural liquid sample	Spain:Granada	N	NONE
GCA_015547555.1	1001271B_151109_A3	2015	stool	USA	N	1 (COMPLETE)
GCA_015548495.1	BSD2780061689_150309_H4	2015	stool	USA	N	NONE
GCA_015548595.1	1001175B_160314_C3	2016	stool	USA	N	INCOMPLETE
GCA_015548825.1	BSD2780061687_150420_F6	2015	stool	USA	N	INCOMPLETE
GCA_015550765.1	1001099B_141217_C6	2014	stool	USA	N	NONE
GCA_015551365.1	1001254J_160919_G3	2016	stool	USA	Y	INCOMPLETE
GCA_015553295.1	1001095H_141210_E11	2014	stool	USA	N	INCOMPLETE
GCA_015553495.1	1001285H_161024_D4	2016	stool	USA	Y	INCOMPLETE
GCA_015553755.1	D54t1_190329_B1	2019	stool	USA	N	INCOMPLETE
GCA_015556305.1	J1101437_171009_F3	2017	stool	USA	N	INCOMPLETE
GCA_015558985.1	BSD2780120874b_170522_C6	2017	stool	USA	N	INCOMPLETE
GCA_015560515.1	J1101004_170508_F3	2017	stool	USA	N	INCOMPLETE
GCA_015669295.1	D33t1_170424_C9	2017	stool	USA	Y	NONE
GCA_015669435.1	1001136B_160425_F11	2016	stool	USA	N	NONE
GCA_015831745.1	CMU103	2018	NOT AVAILABLE	Canada: Lethbridge	N	INCOMPLETE
GCA_015831765.1	CMU36	2018	NOT AVAILABLE	Canada: Lethbridge	N	INCOMPLETE
GCA_016864615.1	DK1985	1985	blood	Denmark	N	INCOMPLETE
GCA_018786025.1	MCC108	NOT AVAILABLE	feces	Ireland	N	INCOMPLETE
GCA_019041735.1	MSK.7.6	NOT AVAILABLE	feces	Ireland	Y	INCOMPLETE
GCA_019041775.1	MSK.8.18	NOT AVAILABLE	fecal	USA:New York	Y	INCOMPLETE
GCA_019041875.1	MSK.7.8	NOT AVAILABLE	fecal	USA:New York	Y	INCOMPLETE
GCA_019130335.1	MSK.16.58	NOT AVAILABLE	fecal	USA:New York	N	1 (COMPLETE)
GCA_019130425.1	MSK.16.53	NOT AVAILABLE	fecal	USA:New York	N	1 (COMPLETE)
GCA_019131615.1	MSK.13.23	NOT AVAILABLE	fecal	USA:New York	N	INCOMPLETE
GCA_019131915.1	MSK.10.5	NOT AVAILABLE	fecal	USA:New York	N	NONE
GCA_019583405.1	S82	2014	fecal	Hungary: Szeged	N	INCOMPLETE
GCA_019633805.1	FSDTAELJB1	2018	NOT AVAILABLE	-	N	1 (COMPLETE)
GCA_019633825.1	FSHXHZ1E1	2018	NOT AVAILABLE	-	N	NONE
GCA_019633835.1	FSXLVWS1E1	2018	NOT AVAILABLE	-	N	NONE
GCA_019633845.1	FSXLVWS5E1	2018	NOT AVAILABLE	-	N	NONE
GCA_019633905.1	FGXGL56E2	2018	NOT AVAILABLE	-	N	1 (COMPLETE)
GCA_019633925.1	FBJ31K10	2018	NOT AVAILABLE	-	N	NONE
GCA_019633945.1	FJNDD6M5	2018	NOT AVAILABLE	-	N	NONE
GCA_019633955.1	FJSWX11BF	2018	NOT AVAILABLE	-	N	NONE
GCA_019733435.1	FSDTA-HCK-B8	2019	NOT AVAILABLE	China	N	INCOMPLETE
GCA_019915825.1	CZE60	1998	NOT AVAILABLE	Czech Republic	N	1 (COMPLETE)
GCA_019915865.1	16997	2001	NOT AVAILABLE	Hungary	N	INCOMPLETE
GCA_020091565.1	BFG-1	1985	blood	USA:Bethesda	N	NONE
GCA_020097275.1	FDAARGOS_1512	NOT AVAILABLE	NOT AVAILABLE	Germany: Braunschweig	N	NONE
GCA_020256545.1	P16.G1	2017	feces	USA	Y	1 (COMPLETE)
GCA_020256775.1	P16.H3	2017	feces	USA	Y	1 (COMPLETE)
GCA_020256805.1	P16.C3	2017	feces	USA	Y	1 (COMPLETE)
GCA_020256835.1	P16.F3	2017	feces	USA	Y	1 (COMPLETE)
GCA_020256865.1	P16.H2	2017	feces	USA	Y	1 (COMPLETE)
GCA_020256905.1	P16.A3	2017	feces	USA	Y	1 (COMPLETE)
GCA_020256925.1	P16.A4	2017	feces	USA	Y	1 (COMPLETE)
GCA_020256935.1	P15.E8	2017	feces	USA	Y	1 (COMPLETE)
GCA_020256985.1	P16.A1	2017	feces	USA	Y	1 (COMPLETE)
GCA_020257085.1	P15.C8	2017	feces	USA	Y	1 (COMPLETE)
GCA_020257125.1	P15.A8	2017	feces	USA	Y	INCOMPLETE
GCA_020257155.1	P15.D8	2017	feces	USA	Y	1 (COMPLETE)
GCA_020297545.1	FDAARGOS_1513	NOT AVAILABLE	NOT AVAILABLE	Germany: Braunschweig	N	1 (COMPLETE)
GCA_020539125.1	MSK.22.78	NOT AVAILABLE	fecal	USA:New York	N	NONE
GCA_020558655.1	DFI.6.19	NOT AVAILABLE	fecal	USA:Chicago	N	INCOMPLETE
GCA_020558865.1	DFI.5.18	NOT AVAILABLE	fecal	USA:Chicago	N	NONE
GCA_021359565.1	IHMA_4	NOT AVAILABLE	NOT AVAILABLE	USA: St. Louis, MO	N	1 (COMPLETE)
GCA_022832315.1	TL139C_3B	2018	NOT AVAILABLE	USA: NH, DHMC	N	1 (COMPLETE)
GCA_022832325.1	AD126T_3B	2018	stool	USA: NH, DHMC	N	INCOMPLETE
GCA_022832355.1	CFPLTA007_1B	2018	NOT AVAILABLE	USA: NH, DHMC	N	INCOMPLETE
GCA_023274245.1	P1-G2	2021	cell	USA: New Hampshire	N	NONE
GCA_023274315.1	P2-H3	2021	cell	USA: New Hampshire	N	NONE
GCA_023274495.1	P2-H4	2021	cell	USA: New Hampshire	N	NONE
GCA_023274715.1	P1-A3	2021	cell	USA: New Hampshire	N	NONE
GCA_023274755.1	P3-A9	2021	cell	USA: New Hampshire	N	NONE
GCA_023274775.1	P2-E2	2021	cell	USA: New Hampshire	N	NONE
GCA_023274895.1	P1-A4	2021	cell	USA: New Hampshire	N	NONE
GCA_023275035.1	P1-D1	2021	cell	USA: New Hampshire	N	NONE
GCA_023276265.1	P2-E3	2021	cell	USA: New Hampshire	N	NONE
GCA_023276305.1	P2-E4	2021	cell	USA: New Hampshire	N	NONE
GCA_023276335.1	P1-D3	2021	cell	USA: New Hampshire	N	NONE
GCA_023653995.1	NTDA228-3	2017	feces	Hong Kong	N	1 (COMPLETE)
GCA_023654005.1	C1782-3	2017	feces	Hong Kong	N	INCOMPLETE
GCA_023654015.1	C1800-2	2017	feces	Hong Kong	N	INCOMPLETE
GCA_023654025.1	C1781-4	2017	feces	Hong Kong	N	INCOMPLETE
GCA_023654085.1	P860-2	2017	feces	Hong Kong	N	INCOMPLETE
GCA_023654105.1	C1746-5	2017	feces	Hong Kong	N	INCOMPLETE
GCA_023654145.1	C1751-2	2017	feces	Hong Kong	N	INCOMPLETE
GCA_023654165.1	Q1F6	2015	NOT AVAILABLE	Hong Kong	N	INCOMPLETE
GCA_023654185.1	K2I8	2015	NOT AVAILABLE	Hong Kong	N	INCOMPLETE
GCA_023654195.1	ND3330-1	2015	feces	Hong Kong	N	1 (COMPLETE)
GCA_023654205.1	Q4I7	2015	feces	Hong Kong	N	INCOMPLETE
GCA_023654225.1	ND3367-1	2016	feces	Hong Kong	N	INCOMPLETE
GCA_023654265.1	K2H2	2015	NOT AVAILABLE	Hong Kong	N	1 (COMPLETE)
GCA_023654285.1	Q1A2	2015	blood	Hong Kong	N	NONE
GCA_023654295.1	Q6B8	2015	NOT AVAILABLE	Hong Kong	N	INCOMPLETE
GCA_023654305.1	K1I5	2015	NOT AVAILABLE	Hong Kong	N	INCOMPLETE
GCA_023654345.1	K4C6	2015	NOT AVAILABLE	Hong Kong	N	NONE
GCA_023654365.1	Q1F8	2015	NOT AVAILABLE	Hong Kong	N	1 (COMPLETE)
GCA_023654385.1	K1E9	2015	blood	Hong Kong	N	INCOMPLETE
GCA_023654395.1	K2A8	2015	blood	Hong Kong	N	NONE
GCA_023654425.1	Q2C8	2015	blood	Hong Kong	N	NONE
GCA_023654445.1	Q1H1	2015	blood	Hong Kong	N	NONE
GCA_023654465.1	P858-1	2017	feces	Hong Kong	N	INCOMPLETE
GCA_023654475.1	NTCA233-2	2017	feces	Hong Kong	N	INCOMPLETE
GCA_023654505.1	ND3412-4	2017	feces	Hong Kong	N	NONE
GCA_023654525.1	ND3413-5	2017	feces	Hong Kong	N	NONE
GCA_023654535.1	ND3415-5	2017	feces	Hong Kong	N	NONE
GCA_023654565.1	NTCA216-2	2016	feces	Hong Kong	N	INCOMPLETE
GCA_023654575.1	NC3394-1	2016	feces	Hong Kong	N	NONE
GCA_023654605.1	ND3332-1	2016	feces	Hong Kong	N	INCOMPLETE
GCA_023654625.1	Q5G8	2015	NOT AVAILABLE	Hong Kong	N	INCOMPLETE
GCA_023654635.1	Q5A5	2015	NOT AVAILABLE	Hong Kong	N	NONE
GCA_023654665.1	Q2B8	2015	NOT AVAILABLE	Hong Kong	N	1 (COMPLETE)
GCA_023654685.1	Q4C7	2015	blood	Hong Kong	N	INCOMPLETE
GCA_023654705.1	K3E5	2015	blood	Hong Kong	N	1 (COMPLETE)
GCA_023654745.1	K3A8	2015	NOT AVAILABLE	Hong Kong	N	INCOMPLETE
GCA_023654765.1	K2D3	2015	blood	Hong Kong	N	NONE
GCA_023654775.1	K1G9	2015	NOT AVAILABLE	Hong Kong	N	NONE
GCA_023702735.1	86-5443-2-2	1997	stool	USA	Y	1 (COMPLETE)
GCA_023894135.1	P1-H7	2021	cell colture	USA: New Hampshire	N	NONE
GCA_023958435.1	P1-H9	2021	cell colture	USA: New Hampshire	N	NONE
GCA_024007805.1	P2-H2	2021	cell colture	USA: New Hampshire	N	NONE
GCA_024128795.1	P1-G5	2021	cell colture	USA:NEW Hampshire	N	NONE
GCA_024261365.1	P1-C5	2021	cell colture	USA:NEW Hampshire	N	NONE
GCA_024294945.1	P1-G6	2021	cell colture	USA:NEW Hampshire	N	NONE
GCA_024295045.1	P1-G3	2021-01-29	transverse colon lumen	USA: New Hampshire	N	NONE
GCA_024295145.1	P1-G4	2021-01-29	transverse colon lumen	USA: New Hampshire	N	NONE
GCA_024296585.1	P2-H5	2021-01-29	descending colon mucosa	USA: New Hampshire	N	NONE
GCA_024357725.1	P1-A6	2021-01-20	ascending colon lumen	USA: New Hampshire	N	NONE
GCA_024462195.1	DFI.6.90	NOT AVAILABLE	fecal sample	USA:Chicago	N	INCOMPLETE
GCA_024462335.1	DFI.6.50	NOT AVAILABLE	fecal sample	USA:Chicago	N	INCOMPLETE
GCA_024463055.1	DFI.5.35	NOT AVAILABLE	fecal sample	USA:Chicago	N	NONE
GCA_026719425.1	Tbg-45	2014-09-14	blood	Norway: Vestfold	N	INCOMPLETE
GCA_026719605.1	Tbg-26	2012	abscess fluid	Norway: Vestfold	N	1 (COMPLETE)
GCA_026965875.1	BF_PE_COP_DK_1991	1991	peritoneal	Denmark	N	INCOMPLETE
GCA_026965895.1	BF_FA_ODE_DK_2015	2015	feces	Denmark	Y	NONE
GCA_026965925.1	BF_FA_COP_DK_2009_16	2009	feces	Denmark	N	INCOMPLETE
GCA_026965955.1	BF_XX_HVI_DK_2016	2016	NOT AVAILABLE	Denmark	N	INCOMPLETE
GCA_026965975.1	BF_FA_COP_DK_2009_10	2009	feces	Denmark	N	INCOMPLETE
GCA_026965985.1	BF_FA_COP_DK_2009_11	2009	feces	Denmark	N	NONE
GCA_026966015.1	BF_FA_COP_DK_2009_05	2009	feces	Denmark	N	INCOMPLETE
GCA_026966035.1	BF_FA_COP_DK_2009_06	2009	feces	Denmark	Y	INCOMPLETE
GCA_026966055.1	BF_FA_COP_DK_2009_01	2009	feces	Denmark	N	INCOMPLETE
GCA_026966075.1	BF_FA_COP_DK_2009_04	2009	feces	Denmark	N	NONE
GCA_026966095.1	BF_FA_COP_DK_2009_13	2009	feces	Denmark	N	INCOMPLETE
GCA_026966105.1	BF_CO_COP_DK_1976	1976	other	Denmark	N	INCOMPLETE
GCA_026966115.1	BF_DU_COP_DK_1981	1981	NOT AVAILABLE	Denmark	N	INCOMPLETE
GCA_026966155.1	BF_Chicken_meat_2016	2016	NOT AVAILABLE	Denmark	N	INCOMPLETE
GCA_026966165.1	BF_BC_AAL_DK_1976	1976	blood	Denmark	N	1 (COMPLETE)
GCA_026966195.1	BF_BC_VEJ_DK_2012_1	2012	blood	Denmark	N	INCOMPLETE
GCA_026966215.1	BF_BC_VIB_DK_2012_57	2012	blood	Denmark	N	NONE
GCA_026966225.1	BF_BC_STO_SE_2017	2017	blood	Sweden	N	INCOMPLETE
GCA_026966235.1	BF_BC_VEJ_DK_2009	2009	blood	Denmark	N	INCOMPLETE
GCA_026966255.1	BF_BC_SLA_DK_2015	2015	blood	Denmark	N	1 (COMPLETE)
GCA_026966295.1	BF_BC_VEJ_DK_2014	2014	blood	Denmark	Y	NONE
GCA_026966315.1	BF_BC_SKE_DK_2012_32	2012	blood	Denmark	N	NONE
GCA_026966325.1	BF_BC_SKE_DK_2016	2016	blood	Denmark	N	1 (COMPLETE)
GCA_026966355.1	BF_BC_SKE_DK_2017	2017	blood	Denmark	N	INCOMPLETE
GCA_026966365.1	BF_BC_SKE_DK_2012_41	2012	blood	Denmark	N	1 (COMPLETE)
GCA_026966395.1	BF_BC_SKE_DK_2012_31	2012	blood	Denmark	Y	1 (COMPLETE)
GCA_026966415.1	BF_BC_OUH_DK_2008_35	2008	blood	Denmark	N	INCOMPLETE
GCA_026966425.1	BF_BC_OUH_DK_2008_32	2008	blood	Denmark	Y	INCOMPLETE
GCA_026966435.1	BF_BC_OUH_DK_2009_56	2009	blood	Denmark	N	INCOMPLETE
GCA_026966445.1	BF_BC_OUH_DK_2007_21	2007	blood	Denmark	N	INCOMPLETE
GCA_026966515.1	BF_BC_OUH_DK_2007_19	2007	blood	Denmark	N	INCOMPLETE
GCA_026966535.1	BF_BC_ODE_DK_2016	2016	blood	Denmark	Y	3 (COMPLETE)
GCA_026966555.1	BF_BC_ODE_DK_2015_3	2015	blood	Denmark	N	NONE
GCA_026966575.1	BF_BC_ODE_DK_2011	2011	blood	Denmark	N	1 (COMPLETE)
GCA_026966595.1	BF_BC_HIL_DK_2012_20	2012	blood	Denmark	N	INCOMPLETE
GCA_026966615.1	BF_BC_HIL_DK_2012_19	2012	blood	Denmark	N	NONE
GCA_026966635.1	BF_BC_ARH_DK_1981	1981	blood	Denmark	N	2 (COMPLETE)
GCA_026966655.1	BF_BC_COP_DK_1977	1977	blood	Denmark	N	1 (COMPLETE)
GCA_026966675.1	BF_BC_ODE_DK_2015_2	2015	blood	Denmark	N	NONE
GCA_026966695.1	BF_AP_STO_SE_2014	2014	NOT AVAILABLE	Sweden	Y	INCOMPLETE
GCA_026966705.1	BF_BC_ARH_DK_1964	1963	blood	Denmark	N	INCOMPLETE
GCA_026966715.1	BF_AM_ODE_DK_2015_4	2015	abscess	Denmark	N	INCOMPLETE
GCA_026966755.1	BF_AB_Sri_Lanka_2021	2021	abscess	Sri Lanka	N	NONE
GCA_026966775.1	BF_AB_ODE_DK_2012	2012	abdominal abscess	Denmark	N	NONE
GCA_026966795.1	BF_AB_COP_DK_1973	1973	abscess	Denmark	N	NONE
GCA_026966805.1	BF_AB_HIL_DK_1990_1	1990	abscess	Denmark	N	INCOMPLETE
GCA_026966815.1	BF_AB_HIL_DK_1990_2	1990	abscess	Denmark	N	INCOMPLETE
GCA_027661415.1	AM100_PB_TSB_25	2014-02-01	fecal material	Denmark	N	INCOMPLETE
GCA_027672065.1	AM18-1LB	2014-02-01	fecal material	China: Shenzhen	N	NONE
GCA_027672155.1	AM18-11AC	2023-01-11	fecal material	China: Shenzhen	N	NONE
GCA_027672365.1	AM15-12	2014-02-01	fecal material	China: Shenzhen	N	NONE
GCA_027677005.1	TM13-3AA	2014-02-01	fecal material	China: Shenzhen	N	1 (COMPLETE)
GCA_027688795.1	AF01-12J	2014-02-01	fecal material	China: Shenzhen	N	INCOMPLETE
GCA_027690035.1	TF13-1A	2014-02-01	fecal material	China: Shenzhen	N	1 (COMPLETE)
GCA_027690105.1	TF13-10A	2014-02-01	fecal material	China: Shenzhen	N	1 (COMPLETE)
GCA_027690765.1	TF05-7ACA	2014-02-01	fecal material	China: Shenzhen	N	NONE
GCA_027691865.1	OM06-17AC	2014-02-01	fecal material	China: Shenzhen	N	INCOMPLETE
GCA_027704925.1	Tbg-12	2015-12-24	blood	Norway: Telemark	N	NONE
GCA_027704945.1	Tbg-94	2009	blood	Norway: Telemark	N	NONE
GCA_027724185.1	ZZ906	2018	blood	Ecuador: Quito	N	1 (COMPLETE)
GCA_027724205.1	ZZ1836	2018-04-03	Tissue	Ecuador: Quito	N	INCOMPLETE
GCA_027724225.1	ZZ144	2018-11-26	bloos	Ecuador: Quito	N	INCOMPLETE
GCA_028743275.1	OBNONEEAV1NONE1COMPLETED6 FAA	2019-11-01	pure cell culture	USA	N	NONE
GCA_029872545.1	FXJYN7E2	2018-10-30	cell colture	NOT AVAILABLE	N	NONE
GCA_029872575.1	FSDTAHCMB2	2018-10-30	cell colture	jiangnan	N	INCOMPLETE
GCA_029872595.1	FSHXHZ14E2	2018-10-30	cell colture	NOT AVAILABLE	N	INCOMPLETE
GCA_029872615.1	FSDLZ62K5	2018-10-30	cell colture	NOT AVAILABLE	N	NONE
GCA_029872635.1	FMNHLBE20K8	2018-10-30	cell colture	NOT AVAILABLE	Y	NONE
GCA_029872645.1	FMNHLBE20K10	2018-10-30	cell colture	NOT AVAILABLE	Y	NONE
GCA_029872675.1	FJSWX20K1	2018-10-30	cell colture	NOT AVAILABLE	N	INCOMPLETE
GCA_029872695.1	FJNDD5M4	2018-10-30	cell colture	NOT AVAILABLE	N	NONE
GCA_029872715.1	FJLHD27K4	2018-10-30	cell colture	NOT AVAILABLE	N	INCOMPLETE
GCA_029872735.1	FJLHD22K4	2018-10-30	cell colture	NOT AVAILABLE	N	INCOMPLETE
GCA_029872755.1	FJLHD4K1	2018-10-30	cell colture	NOT AVAILABLE	N	NONE
GCA_029872775.1	FGXGL18E1	2018-10-30	cell colture	NOT AVAILABLE	N	INCOMPLETE
GCA_029872785.1	FGXGL59E1	2018-10-30	cell colture	NOT AVAILABLE	N	NONE
GCA_029872815.1	FGSZY24E2	2018-10-30	cell colture	NOT AVAILABLE	Y	INCOMPLETE
GCA_029872825.1	FGSZY8E2	2018-10-30	cell colture	NOT AVAILABLE	N	NONE
GCA_029872855.1	FGDLZ63K2	2018-10-30	cell colture	NOT AVAILABLE	Y	NONE
GCA_029872875.1	FFJLY17K5	2018-10-30	cell colture	NOT AVAILABLE	N	1 (COMPLETE)
GCA_029872885.1	FBJ25K26	2018-10-30	cell colture	NOT AVAILABLE	N	INCOMPLETE
GCA_029872965.1	FAHBZ17K2	2018-10-30	cell colture	NOT AVAILABLE	N	INCOMPLETE
GCA_030131725.1	MDR_H05	2020	Abdominal abscess	Netherlands: Den Haag	N	NONE
GCA_030223255.1	UMB10241A	NOT AVAILABLE	Urine	USA	N	NONE
GCA_030223305.1	UMB10241B	NOT AVAILABLE	Urine	USA	N	NONE
GCA_030944245.1	GS084	2019-11-01	fecal material	China: Sanjiang County, Guangxi Province	N	INCOMPLETE
GCA_036317965.1	CM74B_57	2021-10-09	fecal material	Italy:Povo, fraction of Trento	N	1 (COMPLETE)
GCA_902364655.1	MGYG-HGUT-00236	NOT AVAILABLE	human gut	China	N	NONE
GCA_902374115.1	MGYG-HGUT-01337	NOT AVAILABLE	NOT AVAILABLE	NOT AVAILABLE	N	1 (COMPLETE)
GCA_903181445.1	NZ_Bacteroides_fragilis_8E3_BL_hyb	NOT AVAILABLE	NOT AVAILABLE	NOT AVAILABLE	N	INCOMPLETE
GCA_000157015.1	3_1_12	NOT AVAILABLE	NOT AVAILABLE	NOT AVAILABLE	N	2 (COMPLETE)
GCA_000263115.1	CL07T00C01	NOT AVAILABLE	NOT AVAILABLE	NOT AVAILABLE	Y	INCOMPLETE
GCA_000269525.1	CL05T00C42	NOT AVAILABLE	NOT AVAILABLE	NOT AVAILABLE	Y	INCOMPLETE
GCA_000273095.1	CL03T00C08	NOT AVAILABLE	NOT AVAILABLE	NOT AVAILABLE	N	NONE
GCA_000273115.1	CL03T12C07	NOT AVAILABLE	NOT AVAILABLE	NOT AVAILABLE	N	NONE
GCA_000273135.1	CL05T12C13	NOT AVAILABLE	NOT AVAILABLE	NOT AVAILABLE	Y	INCOMPLETE
GCA_000273155.1	CL07T12C05	NOT AVAILABLE	NOT AVAILABLE	NOT AVAILABLE	Y	INCOMPLETE
GCA_000297695.1	HMW 610	NOT AVAILABLE	NOT AVAILABLE	NOT AVAILABLE	N	NONE
GCA_000297735.1	HMW 615	NOT AVAILABLE	NOT AVAILABLE	NOT AVAILABLE	Y	NONE
GCA_000297755.1	HMW 616	NOT AVAILABLE	NOT AVAILABLE	NOT AVAILABLE	Y	INCOMPLETE
GCA_000598145.1	2-F-2 #7	NOT AVAILABLE	NOT AVAILABLE	NOT AVAILABLE	Y	NONE
GCA_000598165.1	3976T7	NOT AVAILABLE	NOT AVAILABLE	NOT AVAILABLE	N	INCOMPLETE
GCA_000598185.2	3986T(B)10	NOT AVAILABLE	NOT AVAILABLE	NOT AVAILABLE	N	INCOMPLETE
GCA_000598205.1	3988 T1	NOT AVAILABLE	NOT AVAILABLE	NOT AVAILABLE	N	NONE
GCA_000598225.1	3996 N(B) 6	NOT AVAILABLE	NOT AVAILABLE	NOT AVAILABLE	N	INCOMPLETE
GCA_000598245.1	DS-166	NOT AVAILABLE	NOT AVAILABLE	NOT AVAILABLE	Y	INCOMPLETE
GCA_000598265.1	1007-1-F #8	NOT AVAILABLE	NOT AVAILABLE	NOT AVAILABLE	N	INCOMPLETE
GCA_000598285.1	2-F-2 #5	NOT AVAILABLE	NOT AVAILABLE	NOT AVAILABLE	Y	NONE
GCA_000598305.1	3774 T13	NOT AVAILABLE	NOT AVAILABLE	NOT AVAILABLE	Y	INCOMPLETE
GCA_000598325.1	3783N1-2	NOT AVAILABLE	NOT AVAILABLE	NOT AVAILABLE	N	INCOMPLETE
GCA_000598345.1	3783N2-1	NOT AVAILABLE	NOT AVAILABLE	NOT AVAILABLE	N	INCOMPLETE
GCA_000598365.1	3988T(B)14	NOT AVAILABLE	NOT AVAILABLE	NOT AVAILABLE	N	NONE
GCA_000598385.1	3998 T(B) 4	NOT AVAILABLE	NOT AVAILABLE	NOT AVAILABLE	N	INCOMPLETE
GCA_000598425.1	34-F-2 #13	NOT AVAILABLE	NOT AVAILABLE	NOT AVAILABLE	Y	NONE
GCA_000598465.1	3986 T(B)9	NOT AVAILABLE	NOT AVAILABLE	NOT AVAILABLE	N	1 (COMPLETE)
GCA_000598485.1	3998T(B)3	NOT AVAILABLE	NOT AVAILABLE	NOT AVAILABLE	N	INCOMPLETE
GCA_000598505.1	DS-208	NOT AVAILABLE	NOT AVAILABLE	NOT AVAILABLE	Y	NONE
GCA_000598525.1	J-143-4	NOT AVAILABLE	NOT AVAILABLE	NOT AVAILABLE	Y	NONE
GCA_000598545.2	1007-1-F #4	NOT AVAILABLE	NOT AVAILABLE	NOT AVAILABLE	N	INCOMPLETE
GCA_000598565.1	3397 N2	NOT AVAILABLE	NOT AVAILABLE	NOT AVAILABLE	Y	INCOMPLETE
GCA_000598585.1	3725 D9(v)	NOT AVAILABLE	NOT AVAILABLE	NOT AVAILABLE	N	INCOMPLETE
GCA_000598605.1	3783N1-8	NOT AVAILABLE	NOT AVAILABLE	NOT AVAILABLE	N	INCOMPLETE
GCA_000598645.1	J38-1	NOT AVAILABLE	NOT AVAILABLE	NOT AVAILABLE	Y	INCOMPLETE
GCA_000598665.1	S23 R14	NOT AVAILABLE	NOT AVAILABLE	NOT AVAILABLE	N	INCOMPLETE
GCA_000598685.2	1007-1-F #10	NOT AVAILABLE	NOT AVAILABLE	NOT AVAILABLE	N	INCOMPLETE
GCA_000598705.1	1009-4-F #10	NOT AVAILABLE	NOT AVAILABLE	NOT AVAILABLE	N	INCOMPLETE
GCA_000598725.1	3719 T6	NOT AVAILABLE	NOT AVAILABLE	NOT AVAILABLE	N	INCOMPLETE
GCA_000598745.1	S24L26	NOT AVAILABLE	NOT AVAILABLE	NOT AVAILABLE	N	1 (COMPLETE)
GCA_000598765.2	S38L3	NOT AVAILABLE	NOT AVAILABLE	NOT AVAILABLE	N	NONE
GCA_000598785.2	I1345	NOT AVAILABLE	NOT AVAILABLE	NOT AVAILABLE	N	INCOMPLETE
GCA_000598805.1	Ds-233	NOT AVAILABLE	NOT AVAILABLE	NOT AVAILABLE	Y	INCOMPLETE
GCA_000598825.1	2-F-2 #4	NOT AVAILABLE	NOT AVAILABLE	NOT AVAILABLE	Y	NONE
GCA_000598845.1	3719 A10	NOT AVAILABLE	NOT AVAILABLE	NOT AVAILABLE	Y	NONE
GCA_000598865.1	3-F-2 #6	NOT AVAILABLE	NOT AVAILABLE	NOT AVAILABLE	N	INCOMPLETE
GCA_000598885.1	1007-1-F #9	NOT AVAILABLE	NOT AVAILABLE	NOT AVAILABLE	N	INCOMPLETE
GCA_000598905.1	20793-3	NOT AVAILABLE	NOT AVAILABLE	NOT AVAILABLE	Y	INCOMPLETE
GCA_000598925.1	3397 N3	NOT AVAILABLE	NOT AVAILABLE	NOT AVAILABLE	Y	INCOMPLETE
GCA_000598945.1	3986 N(B)22	NOT AVAILABLE	NOT AVAILABLE	NOT AVAILABLE	N	1 (COMPLETE)
GCA_000598965.1	3986 T(B)13	NOT AVAILABLE	NOT AVAILABLE	NOT AVAILABLE	N	1 (COMPLETE)
GCA_000598985.1	A7 (UDC12-2)	NOT AVAILABLE	NOT AVAILABLE	NOT AVAILABLE	Y	NONE
GCA_000599005.1	S24L15	NOT AVAILABLE	NOT AVAILABLE	NOT AVAILABLE	N	INCOMPLETE
GCA_000599025.1	S36L5	NOT AVAILABLE	NOT AVAILABLE	NOT AVAILABLE	N	INCOMPLETE
GCA_000599045.1	S6R5	NOT AVAILABLE	NOT AVAILABLE	NOT AVAILABLE	N	INCOMPLETE
GCA_000599085.1	DS-71	NOT AVAILABLE	NOT AVAILABLE	NOT AVAILABLE	Y	NONE
GCA_000599105.1	S13 L11	NOT AVAILABLE	NOT AVAILABLE	NOT AVAILABLE	N	NONE
GCA_000599125.1	S36L11	NOT AVAILABLE	NOT AVAILABLE	NOT AVAILABLE	N	INCOMPLETE
GCA_000599145.2	1007-1-F #7	NOT AVAILABLE	NOT AVAILABLE	NOT AVAILABLE	N	INCOMPLETE
GCA_000599165.2	3397 T14	NOT AVAILABLE	NOT AVAILABLE	NOT AVAILABLE	Y	1 (COMPLETE)
GCA_000599185.2	3976T8	NOT AVAILABLE	NOT AVAILABLE	NOT AVAILABLE	N	NONE
GCA_000599225.1	S6L3	NOT AVAILABLE	NOT AVAILABLE	NOT AVAILABLE	N	INCOMPLETE
GCA_000599245.1	S6R6	NOT AVAILABLE	NOT AVAILABLE	NOT AVAILABLE	N	INCOMPLETE
GCA_000599265.1	1007-1-F #3	NOT AVAILABLE	NOT AVAILABLE	NOT AVAILABLE	N	1 (COMPLETE)
GCA_000599285.2	1009-4-F #7	NOT AVAILABLE	NOT AVAILABLE	NOT AVAILABLE	N	INCOMPLETE
GCA_000599305.1	S23L24	NOT AVAILABLE	NOT AVAILABLE	NOT AVAILABLE	N	INCOMPLETE
GCA_000599325.1	S24L34	NOT AVAILABLE	NOT AVAILABLE	NOT AVAILABLE	N	INCOMPLETE
GCA_000599345.1	S36L12	NOT AVAILABLE	NOT AVAILABLE	NOT AVAILABLE	N	1 (COMPLETE)
GCA_000599365.1	S38L5	NOT AVAILABLE	NOT AVAILABLE	NOT AVAILABLE	N	NONE
GCA_000599385.1	S6L8	NOT AVAILABLE	NOT AVAILABLE	NOT AVAILABLE	N	1 (COMPLETE)
GCA_000601035.1	1007-1-F #5	NOT AVAILABLE	NOT AVAILABLE	NOT AVAILABLE	N	INCOMPLETE
GCA_000601055.1	S23L17	NOT AVAILABLE	NOT AVAILABLE	NOT AVAILABLE	N	INCOMPLETE
GCA_000601075.2	S6R8	NOT AVAILABLE	NOT AVAILABLE	NOT AVAILABLE	N	INCOMPLETE
GCA_000601095.1	1007-1-F #6	NOT AVAILABLE	NOT AVAILABLE	NOT AVAILABLE	N	1 (COMPLETE)
GCA_000601115.1	3986 N3	NOT AVAILABLE	NOT AVAILABLE	NOT AVAILABLE	N	1 (COMPLETE)
GCA_000944095.1	2d2A	2015	NOT AVAILABLE	NOT AVAILABLE	Y	NONE
GCA_001054895.1	322_BFRA	NOT AVAILABLE	NOT AVAILABLE	USA	N	INCOMPLETE
GCA_001058755.1	885_BFRA	NOT AVAILABLE	NOT AVAILABLE	USA	Y	NONE
GCA_001058775.1	894_BFRA	NOT AVAILABLE	NOT AVAILABLE	USA	Y	NONE
GCA_001077245.1	915_BFRA	NOT AVAILABLE	NOT AVAILABLE	USA	Y	NONE
GCA_001373095.1	4g8B	NOT AVAILABLE	Appendix	NOT AVAILABLE	Y	NONE
GCA_001816225.4	14-106904-1	2014	fecal sample	Sweden:Solna	Y	1 (COMPLETE)
GCA_020538785.1	MSK.23.115	NOT AVAILABLE	NOT AVAILABLE	USA:New York	N	INCOMPLETE
GCA_021406065.1	IHMA_3	NOT AVAILABLE	NOT AVAILABLE	USA: St. Louis, MO	N	INCOMPLETE
GCA_021406085.1	IHMA_20	NOT AVAILABLE	NOT AVAILABLE	USA: St. Louis, MO	N	NONE
GCA_021406105.1	IHMA_2	NOT AVAILABLE	NOT AVAILABLE	USA: St. Louis, MO	N	NONE
GCA_021406115.1	IHMA_19	NOT AVAILABLE	NOT AVAILABLE	USA: St. Louis, MO	N	NONE
GCA_021406135.1	IHMA_18	NOT AVAILABLE	NOT AVAILABLE	USA: St. Louis, MO	N	NONE
GCA_021406165.1	IHMA_17	NOT AVAILABLE	NOT AVAILABLE	USA: St. Louis, MO	N	INCOMPLETE
GCA_021406225.1	BJH_141	NOT AVAILABLE	single cell	USA: St. Louis, MO	N	NONE
GCA_021406265.1	BJH_140	NOT AVAILABLE	NOT AVAILABLE	USA: St. Louis, MO	N	NONE
GCA_021406285.1	BJH_13	NOT AVAILABLE	NOT AVAILABLE	USA: St. Louis, MO	N	NONE
GCA_021406305.1	BJH_14	NOT AVAILABLE	NOT AVAILABLE	USA: St. Louis, MO	N	NONE
GCA_021532015.1	ET48	2019	NOT AVAILABLE	NOT AVAILABLE	N	NONE
GCA_024758025.1	BFG-403	NOT AVAILABLE	cell culture	USA	Y	1 (COMPLETE)
GCA_024758105.1	BFG-89	1985-09-25	cell colture	USA: Bethesda	N	NONE
GCA_024758125.1	BFG-16	1985-09-25	NOT AVAILABLE	USA: Bethesda	N	INCOMPLETE
GCA_024758145.1	BFG-435	1999-09-17	NOT AVAILABLE	USA: Bethesda	N	NONE
GCA_024758185.1	BFG-49	1986	NOT AVAILABLE	USA: Bethesda	Y	NONE
GCA_024758265.1	BFG-14	1986	NOT AVAILABLE	USA: Bethesda	N	1 (COMPLETE)
GCA_024758305.1	BFG-18	1983	NOT AVAILABLE	USA: Bethesda	N	INCOMPLETE
GCA_024758325.1	BFG-525	2009	NOT AVAILABLE	USA: Bethesda	N	INCOMPLETE
GCA_024758385.1	BFG-480	2005	NOT AVAILABLE	USA: Bethesda	Y	INCOMPLETE
GCA_024758845.1	BFG-85	1986	NOT AVAILABLE	USA: Bethesda	N	1 (COMPLETE)
GCA_024758925.1	BFG-509	2009	NOT AVAILABLE	USA: Bethesda	N	NONE
GCA_024758945.1	BFG-640	1973	NOT AVAILABLE	USA: Bethesda	N	INCOMPLETE
GCA_024759005.1	BFG-17	1986	NOT AVAILABLE	USA: Bethesda	N	INCOMPLETE
GCA_024759025.1	BFG-448	2001	NOT AVAILABLE	USA: Bethesda	N	1 (COMPLETE)
GCA_024759045.1	BFG-310	1996	NOT AVAILABLE	USA: Bethesda	N	INCOMPLETE
GCA_024759065.1	BFG-95	1986	NOT AVAILABLE	USA: Bethesda	N	1 (COMPLETE)
GCA_024759105.1	BFG-13	1985	NOT AVAILABLE	USA: Bethesda	N	NONE
GCA_024759145.1	BFG-504	2004	NOT AVAILABLE	USA: Bethesda	N	INCOMPLETE
GCA_024759165.1	BFG-634	2018	NOT AVAILABLE	USA: Bethesda	N	1 (COMPLETE)
GCA_024759305.1	BFG-584	2013	NOT AVAILABLE	USA: Bethesda	Y	NONE
GCA_024759325.1	BFG-23	1986	NOT AVAILABLE	USA: Bethesda	N	INCOMPLETE
GCA_024759445.1	BFG-167	1985	NOT AVAILABLE	USA: Bethesda	N	INCOMPLETE
GCA_024759465.1	BFG-481	2003	NOT AVAILABLE	USA: Bethesda	N	1 (COMPLETE)
GCA_024759605.1	BFG-317	1992	NOT AVAILABLE	USA: Bethesda	N	INCOMPLETE
GCA_024759665.1	BFG-518	2008	NOT AVAILABLE	USA: Bethesda	N	NONE
GCA_024759685.1	BFG-57	1986	NOT AVAILABLE	USA: Bethesda	N	INCOMPLETE
GCA_024759705.1	BFG-642	NOT AVAILABLE	NOT AVAILABLE	USA: Bethesda	Y	INCOMPLETE
GCA_024759725.1	BFG-9	1985	NOT AVAILABLE	USA: Bethesda	Y	NONE
GCA_024759805.1	BFG-70	1985	NOT AVAILABLE	USA: Bethesda	N	INCOMPLETE
GCA_024759825.1	BFG-539	2009	NOT AVAILABLE	USA: Bethesda	N	INCOMPLETE
GCA_024759885.1	BFG-502	2006	NOT AVAILABLE	USA: Bethesda	Y	1 (COMPLETE)
GCA_024759905.1	BFG-604	2014	NOT AVAILABLE	USA: Bethesda	N	INCOMPLETE
GCA_024759945.1	BFG-7	1985	NOT AVAILABLE	USA: Bethesda	N	NONE
GCA_024760005.1	BFG-300	1992	NOT AVAILABLE	USA: Bethesda	N	INCOMPLETE
GCA_024760025.1	BFG-79	1985	NOT AVAILABLE	USA: Bethesda	N	INCOMPLETE
GCA_024760105.1	BFG-506	2004	NOT AVAILABLE	USA: Bethesda	N	INCOMPLETE
GCA_024760165.1	BFG-536	2009	NOT AVAILABLE	USA: Bethesda	Y	1 (COMPLETE)
GCA_024760185.1	BFG-526	2009	NOT AVAILABLE	USA: Bethesda	Y	1 (COMPLETE)
GCA_024760265.1	BFG-569	2012	NOT AVAILABLE	USA: Bethesda	N	INCOMPLETE
GCA_024786845.1	BFG-76	1985	NOT AVAILABLE	USA: Bethesda	N	NONE
GCA_024786905.1	BFG-96	1986	NOT AVAILABLE	USA: Bethesda	N	INCOMPLETE
GCA_024786985.1	BFG-411	2000	NOT AVAILABLE	USA: Bethesda	N	1 (COMPLETE)
GCA_024787165.1	BFG-494	2004	NOT AVAILABLE	USA: Bethesda	N	1 (COMPLETE)
GCA_024787325.1	BFG-434	2006	NOT AVAILABLE	USA: Bethesda	N	1 (COMPLETE)
GCA_024787395.1	BFG-12	1985	NOT AVAILABLE	USA: Bethesda	N	NONE
GCA_024787405.1	BFG-59	1986	NOT AVAILABLE	USA: Bethesda	N	INCOMPLETE
GCA_024787865.1	BFG-488	2002	NOT AVAILABLE	USA: Bethesda	N	NONE
GCA_024788105.1	BFG-312	2001	NOT AVAILABLE	USA: Bethesda	N	2 (COMPLETE)
GCA_024788115.1	BFG-572	2013	NOT AVAILABLE	USA: Bethesda	Y	INCOMPLETE
GCA_024788185.1	BFG-528	2007	NOT AVAILABLE	USA: Bethesda	N	2 (COMPLETE)
GCA_024788265.1	BFG-542	2011	NOT AVAILABLE	USA: Bethesda	N	2 (COMPLETE)
GCA_024788625.1	BFG-641	2018	NOT AVAILABLE	USA: Bethesda	N	1 (COMPLETE)
GCA_024788885.1	BFG-3	1985	NOT AVAILABLE	USA: Bethesda	N	1 (COMPLETE)
GCA_024788925.1	BFG-10	1985	NOT AVAILABLE	USA: Bethesda	N	INCOMPLETE
GCA_024788945.1	BFG-531	2010	NOT AVAILABLE	USA: Bethesda	N	INCOMPLETE
GCA_024788965.1	BFG-30	1985	NOT AVAILABLE	USA: Bethesda	N	1 (COMPLETE)
GCA_024789045.1	BFG-508	2009	NOT AVAILABLE	USA: Bethesda	N	INCOMPLETE
GCA_024789065.1	BFG-483	2006	NOT AVAILABLE	USA: Bethesda	N	NONE
GCA_024789305.1	BFG-58	1986	NOT AVAILABLE	USA: Bethesda	N	NONE
GCA_024789405.1	BFG-630	2018	NOT AVAILABLE	USA: Bethesda	N	2 (COMPLETE)
GCA_024789785.1	BFG-616	NOT AVAILABLE	NOT AVAILABLE	USA: Bethesda	N	INCOMPLETE
GCA_024789935.1	BFG-463	2002	NOT AVAILABLE	USA: Bethesda	N	1 (COMPLETE)
GCA_024790165.1	BFG-277	NOT AVAILABLE	NOT AVAILABLE	USA: Bethesda	N	INCOMPLETE
GCA_024790225.1	BFG-90	2009	NOT AVAILABLE	USA: Bethesda	N	INCOMPLETE
GCA_024790685.1	BFG-522	2009	NOT AVAILABLE	USA: Bethesda	N	NONE
GCA_024790705.1	BFG-470	2002	NOT AVAILABLE	USA: Bethesda	N	NONE
GCA_024790865.1	BFG-615	2017	NOT AVAILABLE	USA: Bethesda	N	1 (COMPLETE)
GCA_024790975.1	BFG-611	2016	NOT AVAILABLE	USA: Bethesda	N	INCOMPLETE
GCA_024791045.1	BFG-625	2018	NOT AVAILABLE	USA: Bethesda	N	INCOMPLETE
GCA_024791085.1	BFG-41	1986	NOT AVAILABLE	USA: Bethesda	N	INCOMPLETE
GCA_024791115.1	BFG-74	1985	NOT AVAILABLE	USA: Bethesda	N	INCOMPLETE
GCA_024791225.1	BFG-420	2001	NOT AVAILABLE	USA: Bethesda	N	1 (COMPLETE)
GCA_024791255.1	BFG-207	1986	NOT AVAILABLE	USA: Bethesda	N	INCOMPLETE
GCA_024791355.1	BFG-628	2018	NOT AVAILABLE	USA: Bethesda	N	2 (COMPLETE)
GCA_024791405.1	BFG-485	2002	NOT AVAILABLE	USA: Bethesda	N	1 (COMPLETE)
GCA_024791425.1	BFG-46	NOT AVAILABLE	NOT AVAILABLE	USA: Bethesda	N	INCOMPLETE
GCA_024791605.1	BFG-4	1985	NOT AVAILABLE	USA: Bethesda	Y	INCOMPLETE
GCA_024791725.1	BFG-71	1985	NOT AVAILABLE	USA: Bethesda	Y	1 (COMPLETE)
GCA_024791745.1	BFG-418	2000	NOT AVAILABLE	USA: Bethesda	N	INCOMPLETE
GCA_024792165.1	BFG-596	2014	NOT AVAILABLE	USA: Bethesda	N	1 (COMPLETE)
GCA_024792665.1	BFG-439	2000	NOT AVAILABLE	USA: Bethesda	Y	INCOMPLETE
GCA_024792705.1	BFG-61	1986	NOT AVAILABLE	USA: Bethesda	Y	NONE
GCA_024792725.1	BFG-587	2013	NOT AVAILABLE	USA: Bethesda	N	1 (COMPLETE)
GCA_024792895.1	BFG-27	1986	NOT AVAILABLE	USA: Bethesda	N	NONE
GCA_024793105.1	BFG-65	1986	NOT AVAILABLE	USA: Bethesda	N	INCOMPLETE
GCA_024793285.1	BFG-60	1986	NOT AVAILABLE	USA: Bethesda	N	1 (COMPLETE)
GCA_024793325.1	BFG-457	2003	NOT AVAILABLE	USA: Bethesda	N	1 (COMPLETE)
GCA_024793345.1	BFG-452	2000	NOT AVAILABLE	USA: Bethesda	N	1 (COMPLETE)
GCA_024793405.1	BFG-571	2013	NOT AVAILABLE	USA: Bethesda	Y	1 (COMPLETE)
GCA_024793435.1	BFG-558	2007	NOT AVAILABLE	USA: Bethesda	N	1 (COMPLETE)
GCA_024793445.1	BFG-520	2007	NOT AVAILABLE	USA: Bethesda	N	1 (COMPLETE)
GCA_024793545.1	BFG-499	2004	NOT AVAILABLE	USA: Bethesda	N	NONE
GCA_024793575.1	BFG-530	2009	NOT AVAILABLE	USA: Bethesda	N	NONE
GCA_024793675.1	BFG-45	1986	NOT AVAILABLE	USA: Bethesda	N	1 (COMPLETE)
GCA_024799705.1	BFG-612	2016	NOT AVAILABLE	USA: Bethesda	N	NONE
GCA_024799745.1	BFG-492	2004	NOT AVAILABLE	USA: Bethesda	N	1 (COMPLETE)
GCA_024799825.1	BFG-450	2004	NOT AVAILABLE	USA: Bethesda	N	INCOMPLETE
GCA_026676135.1	Tbg-22	2013	NOT AVAILABLE	Norway: Vestfold	N	NONE
GCA_026966455.1	BF_BC_OUH_DK_2008_34	2008	NOT AVAILABLE	Denmark	N	1 (COMPLETE)
GCA_900624785.1	Bacteroides fragilis 82A12	NOT AVAILABLE	NOT AVAILABLE	NOT AVAILABLE	N	INCOMPLETE
GCA_901212445.1	Bacteroides_fragilis_MC1	NOT AVAILABLE	NOT AVAILABLE	NOT AVAILABLE	N	NONE
GCA_021405995.1	IHMA_9	NOT AVAILABLE	NOT AVAILABLE	USA: St. Louis, MO	N	NONE
GCA_021406015.1	IHMA_8	NOT AVAILABLE	NOT AVAILABLE	USA: St. Louis, MO	N	NONE
GCA_021406045.1	IHMA_6	NOT AVAILABLE	NOT AVAILABLE	USA: St. Louis, MO	N	NONE
GCA_021406185.1	IHMA_16	NOT AVAILABLE	NOT AVAILABLE	USA: St. Louis, MO	N	NONE
GCA_021406205.1	IHMA_1	NOT AVAILABLE	NOT AVAILABLE	USA: St. Louis, MO	N	2 (COMPLETE)
GCA_021406245.1	IHMA_10	NOT AVAILABLE	NOT AVAILABLE	USA: St. Louis, MO	N	NONE
GCA_021406365.1	BJH_97	NOT AVAILABLE	NOT AVAILABLE	USA: St. Louis, MO	N	INCOMPLETE
GCA_021410485.1	BJH_40	NOT AVAILABLE	NOT AVAILABLE	USA: St. Louis, MO	N	1 (COMPLETE)
GCA_021410565.1	BJH_38	NOT AVAILABLE	NOT AVAILABLE	USA: St. Louis, MO	N	NONE
GCA_021410785.1	BJH_216	NOT AVAILABLE	NOT AVAILABLE	USA: St. Louis, MO	N	INCOMPLETE
GCA_021411545.1	BJH_178	NOT AVAILABLE	NOT AVAILABLE	USA: St. Louis, MO	N	INCOMPLETE
GCA_021411605.1	BJH_176	NOT AVAILABLE	NOT AVAILABLE	USA: St. Louis, MO	N	1 (COMPLETE)
GCA_021411785.1	BJH_168	NOT AVAILABLE	NOT AVAILABLE	USA: St. Louis, MO	N	INCOMPLETE
