# Supplementary material for: Prophages in Bacteroides fragilis: Distribution and genetic diversity
Source: Heliyon. 2025 Feb 18;11(4):e42755. doi: 10.1016/j.heliyon.2025.e42755 (PMC11891724; doi:10.1016/j.heliyon.2025.e42755)
Supplement: Multimedia component 3 [file mmc3.xlsx]

## Sheet: Sheet1
Table S2. ANI values of Bacteroides fragilis group (BFG) included in this study compared to reference genome of NCTC 9343 strains
query	reference	ani
GCA_024789305.1	GCA_000025985.1	98.8128
GCA_015548595.1	GCA_000025985.1	98.6409
GCA_015548825.1	GCA_000025985.1	99325
GCA_013867505.1	GCA_000025985.1	98.9528
GCA_028743275.1	GCA_000025985.1	98.6426
GCA_023654505.1	GCA_000025985.1	86.8354
GCA_023654665.1	GCA_000025985.1	86.5848
GCA_000599125.1	GCA_000025985.1	98.5756
GCA_000599345.1	GCA_000025985.1	98.5784
GCA_024759105.1	GCA_000025985.1	98.7637
GCA_002811035.1	GCA_000025985.1	98.78
GCA_003438775.1	GCA_000025985.1	98.9268
GCA_023654145.1	GCA_000025985.1	86.5121
GCA_007896745.1	GCA_000025985.1	98.9413
GCA_024760265.1	GCA_000025985.1	98.6016
GCA_003471925.1	GCA_000025985.1	98.7292
GCA_000598205.1	GCA_000025985.1	98.5794
GCA_024758185.1	GCA_000025985.1	98.5987
GCA_000944095.1	GCA_000025985.1	99033
GCA_026965875.1	GCA_000025985.1	87.7081
GCA_026966035.1	GCA_000025985.1	98.9229
GCA_024788965.1	GCA_000025985.1	99.2591
GCA_024786845.1	GCA_000025985.1	99.0027
GCA_020091565.1	GCA_000025985.1	99.0224
GCA_019633925.1	GCA_000025985.1	86.9371
GCA_023654525.1	GCA_000025985.1	86.8313
GCA_024760105.1	GCA_000025985.1	98.9146
GCA_027691865.1	GCA_000025985.1	98917
GCA_020257085.1	GCA_000025985.1	98.9788
GCA_000598765.2	GCA_000025985.1	99.1105
GCA_000599005.1	GCA_000025985.1	98.9434
GCA_024758325.1	GCA_000025985.1	98.9034
GCA_024790865.1	GCA_000025985.1	87.5486
GCA_024791045.1	GCA_000025985.1	98.7339
GCA_013267555.1	GCA_000025985.1	86.8962
GCA_026966415.1	GCA_000025985.1	86.8918
GCA_015553295.1	GCA_000025985.1	98.8802
GCA_019130335.1	GCA_000025985.1	98.8964
GCA_019633955.1	GCA_000025985.1	86.6984
GCA_000157015.1	GCA_000025985.1	86.8448
GCA_003436285.1	GCA_000025985.1	99.0069
GCA_024787405.1	GCA_000025985.1	98.9443
GCA_000598225.1	GCA_000025985.1	98.6486
GCA_000601115.1	GCA_000025985.1	98921
GCA_019041735.1	GCA_000025985.1	98.6529
GCA_021406205.1	GCA_000025985.1	87.5373
GCA_000598825.1	GCA_000025985.1	98.3192
GCA_024462195.1	GCA_000025985.1	98.8449
GCA_029872755.1	GCA_000025985.1	86.7846
GCA_024793575.1	GCA_000025985.1	99.0885
GCA_024791745.1	GCA_000025985.1	99.2042
GCA_030944245.1	GCA_000025985.1	86.6335
GCA_024759705.1	GCA_000025985.1	98.7824
GCA_024759905.1	GCA_000025985.1	98.9052
GCA_023654765.1	GCA_000025985.1	86708
GCA_026966295.1	GCA_000025985.1	98.9166
GCA_024790685.1	GCA_000025985.1	98.9199
GCA_000599185.2	GCA_000025985.1	98.5391
GCA_029872885.1	GCA_000025985.1	99.0226
GCA_024758945.1	GCA_000025985.1	99.0421
GCA_024759165.1	GCA_000025985.1	98.8541
GCA_014042445.1	GCA_000025985.1	98.9958
GCA_026966805.1	GCA_000025985.1	98.9011
GCA_000297695.1	GCA_000025985.1	86.8542
GCA_027690765.1	GCA_000025985.1	98.9614
GCA_021406045.1	GCA_000025985.1	86.8054
GCA_024789935.1	GCA_000025985.1	98.7758
GCA_024790165.1	GCA_000025985.1	87033
GCA_021406265.1	GCA_000025985.1	87.0197
GCA_024799825.1	GCA_000025985.1	98.8138
GCA_000598425.1	GCA_000025985.1	98419
GCA_000598645.1	GCA_000025985.1	98.9554
GCA_004167855.1	GCA_000025985.1	98.8481
GCA_024758125.1	GCA_000025985.1	98.9178
GCA_900624785.1	GCA_000025985.1	98.5051
GCA_020538785.1	GCA_000025985.1	98.8152
GCA_026966055.1	GCA_000025985.1	99.2726
GCA_026966225.1	GCA_000025985.1	98.9097
GCA_001699875.1	GCA_000025985.1	99.0161
GCA_015553495.1	GCA_000025985.1	98.8474
GCA_024759325.1	GCA_000025985.1	98.9848
GCA_015669435.1	GCA_000025985.1	98.7485
GCA_000724665.3	GCA_000025985.1	86.7255
GCA_023654365.1	GCA_000025985.1	86.9163
GCA_023654575.1	GCA_000025985.1	86.5808
GCA_003439675.1	GCA_000025985.1	98.8046
GCA_020257125.1	GCA_000025985.1	99.0018
GCA_027661415.1	GCA_000025985.1	98.8347
GCA_000599025.1	GCA_000025985.1	98.5762
GCA_000599245.1	GCA_000025985.1	98.7879
GCA_024759005.1	GCA_000025985.1	98.9798
GCA_026966675.1	GCA_000025985.1	86.5502
GCA_016864615.1	GCA_000025985.1	87.5336
GCA_024793325.1	GCA_000025985.1	98.7473
GCA_023274495.1	GCA_000025985.1	99.2615
GCA_024295045.1	GCA_000025985.1	99.2865
GCA_024760165.1	GCA_000025985.1	98.9004
GCA_021411545.1	GCA_000025985.1	99.3187
GCA_902374115.1	GCA_000025985.1	98.8721
GCA_009025495.1	GCA_000025985.1	98.7451
GCA_029872595.1	GCA_000025985.1	98.8253
GCA_023894135.1	GCA_000025985.1	99.2648
GCA_024788625.1	GCA_000025985.1	87.4911
GCA_015558985.1	GCA_000025985.1	98.9321
GCA_023958435.1	GCA_000025985.1	99.3067
GCA_002811065.1	GCA_000025985.1	98674
GCA_015553755.1	GCA_000025985.1	98983
GCA_023654195.1	GCA_000025985.1	86.8035
GCA_023654425.1	GCA_000025985.1	86.8116
GCA_027704945.1	GCA_000025985.1	86944
GCA_024793105.1	GCA_000025985.1	87.1318
GCA_024788105.1	GCA_000025985.1	98.8706
GCA_000598685.2	GCA_000025985.1	98.8788
GCA_000598905.1	GCA_000025985.1	98.5599
GCA_026966115.1	GCA_000025985.1	98.8302
GCA_026966255.1	GCA_000025985.1	98.9803
GCA_029872965.1	GCA_000025985.1	98.9606
GCA_014042505.1	GCA_000025985.1	98818
GCA_003469705.1	GCA_000025985.1	99.0189
GCA_024786905.1	GCA_000025985.1	98.9225
GCA_000598145.1	GCA_000025985.1	98.3677
GCA_021406105.1	GCA_000025985.1	86.5302
GCA_000601035.1	GCA_000025985.1	98.8717
GCA_003438895.1	GCA_000025985.1	98.8874
GCA_024758265.1	GCA_000025985.1	99.0017
GCA_020256935.1	GCA_000025985.1	99.0012
GCA_003472025.1	GCA_000025985.1	98.7586
GCA_027672065.1	GCA_000025985.1	87.1899
GCA_000599285.2	GCA_000025985.1	99.0222
GCA_000297735.1	GCA_000025985.1	98.7451
GCA_024791605.1	GCA_000025985.1	98.8736
GCA_024759605.1	GCA_000025985.1	98509
GCA_015669295.1	GCA_000025985.1	98.7315
GCA_019583405.1	GCA_000025985.1	91.0388
GCA_024792705.1	GCA_000025985.1	98.7476
GCA_000598525.1	GCA_000025985.1	98774
GCA_019633835.1	GCA_000025985.1	86.5672
GCA_023654635.1	GCA_000025985.1	86.8428
GCA_003439505.1	GCA_000025985.1	98.6806
GCA_020256925.1	GCA_000025985.1	99.0155
GCA_000599305.1	GCA_000025985.1	98.8966
GCA_029872785.1	GCA_000025985.1	98717
GCA_000263115.1	GCA_000025985.1	98.8569
GCA_027724225.1	GCA_000025985.1	98.9863
GCA_026966715.1	GCA_000025985.1	86804
GCA_021406185.1	GCA_000025985.1	86.5835
GCA_007896685.1	GCA_000025985.1	98.7558
GCA_022832315.1	GCA_000025985.1	98.7249
GCA_024760005.1	GCA_000025985.1	87.5024
GCA_000598325.1	GCA_000025985.1	98.9195
GCA_000598545.2	GCA_000025985.1	98.8739
GCA_000273095.1	GCA_000025985.1	98.8842
GCA_000218345.1	GCA_000025985.1	98.6951
GCA_003471745.1	GCA_000025985.1	87.4383
GCA_029872815.1	GCA_000025985.1	98.8222
GCA_024788885.1	GCA_000025985.1	99.3135
GCA_024759445.1	GCA_000025985.1	98.4556
GCA_000025985.1	GCA_000025985.1	100.0
GCA_023274715.1	GCA_000025985.1	99.2667
GCA_019633905.1	GCA_000025985.1	86.8007
GCA_023654225.1	GCA_000025985.1	86.8216
GCA_023654475.1	GCA_000025985.1	86.6188
GCA_024790225.1	GCA_000025985.1	98.8623
GCA_020256805.1	GCA_000025985.1	98.9722
GCA_001692695.1	GCA_000025985.1	98.9136
GCA_000598925.1	GCA_000025985.1	98.9159
GCA_000599145.2	GCA_000025985.1	98.8676
GCA_029872615.1	GCA_000025985.1	98.8976
GCA_026966425.1	GCA_000025985.1	87.0131
GCA_903181445.1	GCA_000025985.1	86.7211
GCA_003464385.1	GCA_000025985.1	99.2229
GCA_001699885.1	GCA_000025985.1	98.9542
GCA_024294945.1	GCA_000025985.1	99.2696
GCA_024759805.1	GCA_000025985.1	98.6539
GCA_020097275.1	GCA_000025985.1	99.9969
GCA_000601075.2	GCA_000025985.1	98.8153
GCA_020257155.1	GCA_000025985.1	99.0141
GCA_021359565.1	GCA_000025985.1	86.6314
GCA_026966695.1	GCA_000025985.1	99.0384
GCA_015550765.1	GCA_000025985.1	87029
GCA_002810995.1	GCA_000025985.1	99.9917
GCA_023654305.1	GCA_000025985.1	86.8194
GCA_024791405.1	GCA_000025985.1	98.8324
GCA_024759665.1	GCA_000025985.1	98.6598
GCA_036317965.1	GCA_000025985.1	99.2745
GCA_000598365.1	GCA_000025985.1	98.5088
GCA_000598585.1	GCA_000025985.1	98.7137
GCA_024790705.1	GCA_000025985.1	98.8351
GCA_024758145.1	GCA_000025985.1	98.8924
GCA_026965955.1	GCA_000025985.1	98.9813
GCA_026966215.1	GCA_000025985.1	99.0474
GCA_024462335.1	GCA_000025985.1	98.8387
GCA_014042405.1	GCA_000025985.1	98.9678
GCA_029872825.1	GCA_000025985.1	98.8829
GCA_026966775.1	GCA_000025985.1	86.6496
GCA_024788925.1	GCA_000025985.1	98.3976
GCA_024799745.1	GCA_000025985.1	98.8663
GCA_024759465.1	GCA_000025985.1	99228
GCA_021405995.1	GCA_000025985.1	86.7811
GCA_024793405.1	GCA_000025985.1	98946
GCA_024788185.1	GCA_000025985.1	98.8163
GCA_005844845.1	GCA_000025985.1	98.6409
GCA_024791085.1	GCA_000025985.1	98.9703
GCA_024791255.1	GCA_000025985.1	98.8716
GCA_026966595.1	GCA_000025985.1	87.1016
GCA_024788945.1	GCA_000025985.1	98.8686
GCA_015551365.1	GCA_000025985.1	98.8358
GCA_020558655.1	GCA_000025985.1	98.7948
GCA_020558865.1	GCA_000025985.1	98.7389
GCA_021411785.1	GCA_000025985.1	98.7976
GCA_024787395.1	GCA_000025985.1	99.0036
GCA_000598265.1	GCA_000025985.1	98.8204
GCA_019041875.1	GCA_000025985.1	98.6831
GCA_020256775.1	GCA_000025985.1	98.9711
GCA_000598985.1	GCA_000025985.1	99.1065
GCA_029872695.1	GCA_000025985.1	99.1786
GCA_026966395.1	GCA_000025985.1	86.9124
GCA_026966635.1	GCA_000025985.1	98.9813
GCA_021406065.1	GCA_000025985.1	86.9079
GCA_024759885.1	GCA_000025985.1	98.9019
GCA_008369705.1	GCA_000025985.1	98.9354
GCA_000598185.2	GCA_000025985.1	98.9423
GCA_000599365.1	GCA_000025985.1	99.1307
GCA_019633805.1	GCA_000025985.1	86.9097
GCA_021406225.1	GCA_000025985.1	87.0611
GCA_023654165.1	GCA_000025985.1	87.5548
GCA_000598805.1	GCA_000025985.1	99.0833
GCA_000599045.1	GCA_000025985.1	98.7731
GCA_029872545.1	GCA_000025985.1	98.9865
GCA_026966445.1	GCA_000025985.1	99.3066
GCA_024787865.1	GCA_000025985.1	98523
GCA_003458955.1	GCA_000025985.1	99.1368
GCA_027690105.1	GCA_000025985.1	86.6203
GCA_021410485.1	GCA_000025985.1	98.7746
GCA_001699855.1	GCA_000025985.1	98.5558
GCA_024759725.1	GCA_000025985.1	98.7519
GCA_000724805.2	GCA_000025985.1	86.6777
GCA_024792165.1	GCA_000025985.1	98.8429
GCA_003439635.1	GCA_000025985.1	98.8211
GCA_023654535.1	GCA_000025985.1	86.7533
GCA_023654705.1	GCA_000025985.1	87.5633
GCA_001058755.1	GCA_000025985.1	98869
GCA_024793435.1	GCA_000025985.1	98.8624
GCA_026966435.1	GCA_000025985.1	98.7811
GCA_001054865.1	GCA_000025985.1	98.8312
GCA_023653995.1	GCA_000025985.1	86.5378
GCA_007896575.1	GCA_000025985.1	98.8643
GCA_003468145.1	GCA_000025985.1	99.2487
GCA_000598245.1	GCA_000025985.1	98.9461
GCA_000598485.1	GCA_000025985.1	98.6975
GCA_026965985.1	GCA_000025985.1	98.7372
GCA_024758025.1	GCA_000025985.1	98.8942
GCA_026966155.1	GCA_000025985.1	98.5408
GCA_027690035.1	GCA_000025985.1	86.6485
GCA_029872775.1	GCA_000025985.1	98.8673
GCA_023275035.1	GCA_000025985.1	99.2667
GCA_013694025.1	GCA_000025985.1	98927
GCA_023654385.1	GCA_000025985.1	86.6356
GCA_024760185.1	GCA_000025985.1	98.8928
GCA_000598845.1	GCA_000025985.1	98.7664
GCA_026966535.1	GCA_000025985.1	98.7593
GCA_014042455.1	GCA_000025985.1	98.8773
GCA_021406285.1	GCA_000025985.1	87.0407
GCA_023654205.1	GCA_000025985.1	86.6075
GCA_000598865.1	GCA_000025985.1	98.8755
GCA_029872575.1	GCA_000025985.1	99.3005
GCA_026966355.1	GCA_000025985.1	87.1872
GCA_003469305.1	GCA_000025985.1	98.6376
GCA_024760025.1	GCA_000025985.1	98.8131
GCA_023654015.1	GCA_000025985.1	86.5225
GCA_000273135.1	GCA_000025985.1	98521
GCA_003471465.1	GCA_000025985.1	87.1529
GCA_023654605.1	GCA_000025985.1	86.6486
GCA_000599265.1	GCA_000025985.1	98.8461
GCA_026966705.1	GCA_000025985.1	99.0269
GCA_024759025.1	GCA_000025985.1	98.7819
GCA_026966655.1	GCA_000025985.1	98.8967
GCA_027724185.1	GCA_000025985.1	87.5552
GCA_024793285.1	GCA_000025985.1	99.3278
GCA_002810985.1	GCA_000025985.1	98.5649
GCA_021406115.1	GCA_000025985.1	86.8264
GCA_023654085.1	GCA_000025985.1	86.6555
GCA_000601055.1	GCA_000025985.1	98.9182
GCA_007896595.1	GCA_000025985.1	98.7283
GCA_000965785.1	GCA_000025985.1	99.0313
GCA_024799705.1	GCA_000025985.1	98.5486
GCA_024128795.1	GCA_000025985.1	99.2647
GCA_000598725.1	GCA_000025985.1	98.7445
GCA_030223305.1	GCA_000025985.1	98.8272
GCA_018786025.1	GCA_000025985.1	98.4764
GCA_024007805.1	GCA_000025985.1	99.2792
GCA_023274895.1	GCA_000025985.1	99.2754
GCA_019633845.1	GCA_000025985.1	86.6272
GCA_023654445.1	GCA_000025985.1	86.8116
GCA_023654685.1	GCA_000025985.1	86.7734
GCA_020256985.1	GCA_000025985.1	99.0267
GCA_024788115.1	GCA_000025985.1	98.6108
GCA_000598705.1	GCA_000025985.1	99.0045
GCA_026966315.1	GCA_000025985.1	98.8253
GCA_024357725.1	GCA_000025985.1	99272
GCA_024295145.1	GCA_000025985.1	99.2812
GCA_007896675.1	GCA_000025985.1	98.7375
GCA_022832355.1	GCA_000025985.1	98.8969
GCA_003475385.1	GCA_000025985.1	98.9347
GCA_019130425.1	GCA_000025985.1	98.9113
GCA_021532015.1	GCA_000025985.1	87.3468
GCA_019733435.1	GCA_000025985.1	98.6638
GCA_000598165.1	GCA_000025985.1	98.9279
GCA_000598385.1	GCA_000025985.1	98.7835
GCA_021406365.1	GCA_000025985.1	98759
GCA_029872645.1	GCA_000025985.1	99.0021
GCA_020539125.1	GCA_000025985.1	98.7996
GCA_024791425.1	GCA_000025985.1	98.6994
GCA_024759065.1	GCA_000025985.1	98.9632
GCA_023654265.1	GCA_000025985.1	87.0674
GCA_026676135.1	GCA_000025985.1	86.9816
GCA_027677005.1	GCA_000025985.1	86.6504
GCA_024792725.1	GCA_000025985.1	98.7854
GCA_000598785.2	GCA_000025985.1	99.0165
GCA_015831745.1	GCA_000025985.1	99072
GCA_026966165.1	GCA_000025985.1	98946
GCA_024758305.1	GCA_000025985.1	98.9593
GCA_024793545.1	GCA_000025985.1	98.9641
GCA_000599325.1	GCA_000025985.1	98.9151
GCA_027688795.1	GCA_000025985.1	98.7971
GCA_021406165.1	GCA_000025985.1	87.8034
GCA_000598605.1	GCA_000025985.1	98883
GCA_015831765.1	GCA_000025985.1	99.0714
GCA_026966195.1	GCA_000025985.1	98.9491
GCA_001056335.1	GCA_000025985.1	98.7851
GCA_902364655.1	GCA_000025985.1	87.4383
GCA_027672365.1	GCA_000025985.1	98.7187
GCA_024791225.1	GCA_000025985.1	98.7502
GCA_024759685.1	GCA_000025985.1	98.8253
GCA_019633945.1	GCA_000025985.1	86.8242
GCA_003458215.1	GCA_000025985.1	98.8221
GCA_023654465.1	GCA_000025985.1	87.5586
GCA_023654745.1	GCA_000025985.1	86.7344
GCA_020256835.1	GCA_000025985.1	99.0185
GCA_000598945.1	GCA_000025985.1	98.9209
GCA_000599165.2	GCA_000025985.1	98.8545
GCA_000599385.1	GCA_000025985.1	98.8142
GCA_029872875.1	GCA_000025985.1	98.8568
GCA_024758925.1	GCA_000025985.1	98.8409
GCA_026966575.1	GCA_000025985.1	98.7917
GCA_026966795.1	GCA_000025985.1	98.8064
GCA_023276305.1	GCA_000025985.1	99.2962
GCA_021406015.1	GCA_000025985.1	98.7241
GCA_000162135.1	GCA_000025985.1	98.9166
GCA_019915865.1	GCA_000025985.1	86726
GCA_003437815.1	GCA_000025985.1	98.9834
GCA_024759305.1	GCA_000025985.1	98.7591
GCA_014639005.1	GCA_000025985.1	86.7152
GCA_000724815.2	GCA_000025985.1	86.7099
GCA_023274775.1	GCA_000025985.1	99261
GCA_023654105.1	GCA_000025985.1	86.5342
GCA_023654345.1	GCA_000025985.1	86.8432
GCA_023654565.1	GCA_000025985.1	86.7598
GCA_020256545.1	GCA_000025985.1	98.9964
GCA_020256865.1	GCA_000025985.1	98.9945
GCA_000598565.1	GCA_000025985.1	98.8672
GCA_008086695.1	GCA_000025985.1	98.9723
GCA_026966235.1	GCA_000025985.1	98.8009
GCA_024758385.1	GCA_000025985.1	98.5962
GCA_026966015.1	GCA_000025985.1	98.9758
GCA_023274245.1	GCA_000025985.1	99.2846
GCA_003465265.1	GCA_000025985.1	86815
GCA_007896605.1	GCA_000025985.1	98882
GCA_014042415.1	GCA_000025985.1	98.8104
GCA_024759945.1	GCA_000025985.1	98.9875
GCA_001580095.1	GCA_000025985.1	99.9838
GCA_021406245.1	GCA_000025985.1	86.8771
GCA_019131915.1	GCA_000025985.1	86.6167
GCA_026966815.1	GCA_000025985.1	98.7857
GCA_009025695.1	GCA_000025985.1	98.9409
GCA_002811085.1	GCA_000025985.1	98993
GCA_000269525.1	GCA_000025985.1	98.5522
GCA_023654185.1	GCA_000025985.1	86.5676
GCA_015548495.1	GCA_000025985.1	98.4881
GCA_020297545.1	GCA_000025985.1	98.8708
GCA_024792895.1	GCA_000025985.1	99.1703
GCA_024792665.1	GCA_000025985.1	98.9351
GCA_000598665.1	GCA_000025985.1	98.8868
GCA_001695355.1	GCA_000025985.1	86.9059
GCA_026965975.1	GCA_000025985.1	98.8811
GCA_026966105.1	GCA_000025985.1	98.9571
GCA_000599225.1	GCA_000025985.1	98.7433
GCA_029872715.1	GCA_000025985.1	98887
GCA_000710365.3	GCA_000025985.1	87.0455
GCA_001054895.1	GCA_000025985.1	98.8361
GCA_021406085.1	GCA_000025985.1	86.7611
GCA_024789785.1	GCA_000025985.1	87.4192
GCA_030223255.1	GCA_000025985.1	98.7608
GCA_024261365.1	GCA_000025985.1	99.2821
GCA_000598465.1	GCA_000025985.1	98.8671
GCA_026965925.1	GCA_000025985.1	99.2543
GCA_020256905.1	GCA_000025985.1	98.9949
GCA_024296585.1	GCA_000025985.1	99.2835
GCA_024789045.1	GCA_000025985.1	98.7608
GCA_024759145.1	GCA_000025985.1	98.8403
GCA_019633825.1	GCA_000025985.1	86.8534
GCA_003439285.1	GCA_000025985.1	98.5977
GCA_901212445.1	GCA_000025985.1	99.0654
GCA_023654395.1	GCA_000025985.1	86.5655
GCA_024788265.1	GCA_000025985.1	98.7943
GCA_000598885.1	GCA_000025985.1	98.9058
GCA_000599085.1	GCA_000025985.1	99083
GCA_029872735.1	GCA_000025985.1	98.8074
GCA_026966455.1	GCA_000025985.1	98.8925
GCA_015547555.1	GCA_000025985.1	86.7194
GCA_026966615.1	GCA_000025985.1	98.9144
GCA_001286525.1	GCA_000025985.1	98992
GCA_003472195.1	GCA_000025985.1	99.1807
GCA_001699865.1	GCA_000025985.1	98.9713
GCA_001373095.1	GCA_000025985.1	99.08
GCA_024789405.1	GCA_000025985.1	87.3332
GCA_022832325.1	GCA_000025985.1	98.7444
GCA_014042465.1	GCA_000025985.1	98.9041
GCA_026719425.1	GCA_000025985.1	98.8857
GCA_000598305.1	GCA_000025985.1	98.7929
GCA_027704925.1	GCA_000025985.1	87.0856
GCA_000273115.1	GCA_000025985.1	98895
GCA_003463545.1	GCA_000025985.1	87606
GCA_003436935.1	GCA_000025985.1	98.9124
GCA_023654775.1	GCA_000025985.1	87.2802
GCA_001058775.1	GCA_000025985.1	98.8446
GCA_024793445.1	GCA_000025985.1	98.8743
GCA_024793675.1	GCA_000025985.1	98.8417
GCA_000297755.1	GCA_000025985.1	87.7711
GCA_024791355.1	GCA_000025985.1	87.2934
GCA_021406305.1	GCA_000025985.1	87.0145
GCA_023654005.1	GCA_000025985.1	86.4734
GCA_023654285.1	GCA_000025985.1	86628
GCA_007896795.1	GCA_000025985.1	98.7516
GCA_003439065.1	GCA_000025985.1	86.9042
GCA_000598285.1	GCA_000025985.1	98.3381
GCA_000598505.1	GCA_000025985.1	98.5237
GCA_026966095.1	GCA_000025985.1	98.9105
GCA_003464635.1	GCA_000025985.1	86.7857
GCA_024789065.1	GCA_000025985.1	86.6755
GCA_024791725.1	GCA_000025985.1	98.8298
GCA_026719605.1	GCA_000025985.1	87.6878
GCA_015556305.1	GCA_000025985.1	98.7932
GCA_024786985.1	GCA_000025985.1	98.7578
GCA_023654625.1	GCA_000025985.1	87302
GCA_019131615.1	GCA_000025985.1	86.9027
GCA_000710375.3	GCA_000025985.1	87.2533
GCA_024793345.1	GCA_000025985.1	98.9876
GCA_000599105.1	GCA_000025985.1	99.0177
GCA_015560515.1	GCA_000025985.1	98667
GCA_024790975.1	GCA_000025985.1	86.6833
GCA_024758845.1	GCA_000025985.1	98.8898
GCA_026966555.1	GCA_000025985.1	86.8555
GCA_026966755.1	GCA_000025985.1	98.9436
GCA_023274315.1	GCA_000025985.1	99.2598
GCA_024463055.1	GCA_000025985.1	98.6871
GCA_001580105.1	GCA_000025985.1	99.9838
GCA_021411605.1	GCA_000025985.1	98.9066
GCA_030131725.1	GCA_000025985.1	87.0634
GCA_024787325.1	GCA_000025985.1	98.5943
GCA_000598345.1	GCA_000025985.1	98.9294
GCA_023702735.1	GCA_000025985.1	98.9392
GCA_024758105.1	GCA_000025985.1	98.9578
GCA_026965895.1	GCA_000025985.1	98.8503
GCA_019041775.1	GCA_000025985.1	98.6584
GCA_003363115.1	GCA_000025985.1	98.5991
GCA_001077245.1	GCA_000025985.1	98.8245
GCA_029872635.1	GCA_000025985.1	98.9698
GCA_029872855.1	GCA_000025985.1	98.7565
GCA_026966515.1	GCA_000025985.1	98.8442
GCA_023276265.1	GCA_000025985.1	99.2751
GCA_005706655.1	GCA_000025985.1	99.9986
GCA_021410565.1	GCA_000025985.1	98.4717
GCA_021410785.1	GCA_000025985.1	98.7809
GCA_024759825.1	GCA_000025985.1	98.8026
GCA_000273155.1	GCA_000025985.1	98.7884
GCA_027672155.1	GCA_000025985.1	87.2154
GCA_024791115.1	GCA_000025985.1	98.8334
GCA_026966325.1	GCA_000025985.1	98.8878
GCA_001693695.1	GCA_000025985.1	86.9175
GCA_024759045.1	GCA_000025985.1	98.7745
GCA_014042525.1	GCA_000025985.1	98.6431
GCA_027724205.1	GCA_000025985.1	87.5604
GCA_001816225.4	GCA_000025985.1	99.0029
GCA_012844105.1	GCA_000025985.1	98.8681
GCA_023274755.1	GCA_000025985.1	99.2816
GCA_024787165.1	GCA_000025985.1	98.8442
GCA_021406135.1	GCA_000025985.1	86627
GCA_023654025.1	GCA_000025985.1	86.4669
GCA_000601095.1	GCA_000025985.1	98.8678
GCA_023654295.1	GCA_000025985.1	87.0804
GCA_009024655.1	GCA_000025985.1	98.8934
GCA_000598745.1	GCA_000025985.1	98.9003
GCA_000598965.1	GCA_000025985.1	98.8595
GCA_029872675.1	GCA_000025985.1	98.8192
GCA_019915825.1	GCA_000025985.1	87551
GCA_002849695.1	GCA_000025985.1	87.1357
GCA_026966075.1	GCA_000025985.1	99.3155
GCA_026966365.1	GCA_000025985.1	87.0881
GCA_023276335.1	GCA_000025985.1	99288
